# Supplementary material for: Femicide and Attempted Femicide before and during the COVID-19 Pandemic in Chile
Source: Int J Environ Res Public Health. 2022 Jun 30;19(13):8012. doi: 10.3390/ijerph19138012 (PMC9265640; doi:10.3390/ijerph19138012)
Supplement: Supplementary file 1 [file ijerph-19-08012-s001.zip]

Archive with 1 entries (1 files):
- ijerph-1794710-supplementary.pdf
